# Supplementary material for: Simultaneous stoma reinforcement and perineal reconstruction with biological mesh - A multicentre prospective observational study
Source: Ann Med Surg (Lond). 2018 Dec 21;38:28–33. doi: 10.1016/j.amsu.2018.12.006 (PMC6308243; doi:10.1016/j.amsu.2018.12.006)
Supplement: Online data [file mmc1.xml]

<?xml version="1.0" encoding="utf-8" standalone="no"?>
<data>
  <datasets>
    <author>mia7@le.ac.uk</author>
    <type>0</type>
    <dataset>
      <value>3</value>
      <reason>The authors do not have permission to share data</reason>
      <comments />
    </dataset>
  </datasets>
</data>
